# Supplementary material for: The origin and early evolution of metatherian mammals: the Cretaceous record
Source: Zookeys. 2014 Dec 17;(465):1–76. doi: 10.3897/zookeys.465.8178 (PMC4284630; doi:10.3897/zookeys.465.8178)
Supplement: Supplementary material 2 — Taxon-Character Matrix with characters ordered (TNT file). [file zookeys-465-001-s002.tnt]

xread
83 95
Juramaia_sinensis 10011???????001011231110------10000011010002000011000001120?1?10?0?110?000??0????01
	Prokennalestes_trofimovi ???1?0??????101011231110------1000001100000200101100000111100220010000100000001000?
	Ukhaatherium_nessovi 1?1110??????211011231011------00000000110002001001000001101001100111101001000010011
	Asioryctes_nemegetensis 1001?0??????211011231011------00000000110002001001000001101002200111101001000010011
	Adelodelphys_muizoni ????????????????110-0110---------000??000002001001010001110???2????10?011?0?0?1?00?
	Aenigmadelphys_archeri ???????????????011230010------00000000100000000011110001110100100001110111000010?01
	Albertatherium_primum ????????????????1121011010001000100001001100101001110001110??????????????????????11
	Albertatherium_secundum ????????????????11230110------001000000?1100101001110001110??????????????????????1?
	Alphadon_attaragos ???????????????01121011000010000000001??000010110111000111?11220100111011?0?0010?0?
	Alphadon_halleyi ???0???????????01121011010[0 1]1[0 1]0001000010012021011011?0001110112101001110111000010001
	Alphadon_marshi ????????????????1121011010011000100001001202101101110001110111101001110111000010011
	Alphadon_perexiguus ????????????????1121011010111000100001?0120210110111000111011??0100111011?0?0010?01
	Alphadon_sahnii ????????????????112101101001100010000100120210110111000111011110100111011?0?0010?11
	Alphadon_wilsoni ???????????????0112101101001100010000101120210110111000111011110100111011?0?0010?11
	Anchistodelphys_archibaldi ????????????????111[1 3]01100000000000001001110000100111000111011210000111011?0?0010?01
	Anchistodelphys_delicatus ????????????????110-????---------000?1??000000?????1????1101121000011?011?0?0010?0?
	Apistodon_exiguus ????????????????1121011110101000110001100002100001110001110??????????????????????0?
	?Aquiladelphis_laurae ????????????????11211?0112001000110-?????1??101?0111110111???????????????????????2?
	Aquiladelphis_incus ???????????????2112110012110100011011011012210111111120111011200110121011?0?001112?
	Aquiladelphis_minor ????????????????11211?0120111000120-?01?011110111111100111??02?0100121011?0?0011?11
	Armintodelphys_blacki ???????????????????????????????????????????????????????????00[0 1]101001001101010011101
	Armintodelphys_dawsoni ????????????????1121111020?010000001110?110010001111000110000110100100111?0?0011?01
	Asiatherium_reshetovi ??1010??????00?01123-000------00001--1001102001001100201110111201001111111000011111
	Atokatheridium_boreni ????????????????100-0100---------0101000000200001011000110001000100000--00-?000--00
	Bistius_bondi ????????????????11210?1010101010101011??0021101001110201100??????????????????????2?
	Copedelphys_innominata ????????????????11210110100000000000110032001110011110011011022010012012110?0011?11
	Dakotadens_morrowi ????????????????112[1 3]0110101000000011101?[0 1][0 1]01100011110001100111101001211100000011?1?
	Deltatheridium_pretrituberculare 101000??????00?0100-11?0---------00000000002000-1010000110101001100000100000000--10
	Deltatheroides_cretacicus ??10?0??????00?0100-1100---------00???000002000010110001101??????????????????????10
	Didelphodon_coyi 00?011??????00?21123?120------00001010??2222101101110001?00100011111210111100011?22
	Didelphodon_vorax 0?1011?[1 2]010000?211231120------00001110012222101101110001100100011111210111100012122
	Ectocentrocristus_foxi ????????????????11210110200000?0000011??220011101111101110?????11001?????1??001?01?
	Eoalphadon_clemensi ???????????????0112101101011[0 1]0001000010000021010111100011101122010011101110?0010?01
	Eoalphadon_lillegraveni ????????????????112[1 3]011000010000100001000002101011110001110111[1 2]010011?011?0?0010?1?
	Eoalphadon_woodburnei ????????????????11210110000100001000010?00021010111100011101112010012?011?0?0010?1?
	Eodelphis_browni 0010?1??????00?211230120------00000010??222210110111000110?10001111121?11?1?0011?22
	Eodelphis_cutleri ???01???????00?211230120------0000001001222210110111000110010001111121011?1?0011?22
	Glasbius_intricatus ???????????????01121111000[0 1]10000101111112222101111111101120212201001210111001012110
	Glasbius_twitchelli ?????1?011000??0112111100001000010111111222210111111110112021220100121011?0?1012110
	Hatcheritherium_alpha ????????????????112101100011?0?01?1011??220012110111020111???????????????????????1?
	Golerdelphys_stocki ????????????????11210110100010001000111?320011001111000110110220101121011?0?0011?1?
	Herpetotherium_comstocki ????????????????112101?0000000111001111?3200111011111001101102201001211211001011111
	Herpetotherium_edwardi ????????????????11210100100000011001111?3200111001111001101102201001211211000011111
	Herpetotherium_fugax 10101??????????01121010010000001100111103200111001111001101102201001211210000011011
	Herpetotherium_knighti ????????????????112[1 3]010010101001100111113200111001111001101102201001211211000011111
	Herpetotherium_marsupium ???????20100???0112101?0[1 2]010100110011100320011100111100110?102201001201211001011?11
	Iqualadelphis_lactea ????????????????11231101------00010101002100001101110101120??????????????????????01
	Iugomortiferum_thoringtoni ????????????????100-011010111010001011??002200001101000111?112201001110111010010001
	Kokopellia_juddi 10?0?1?????????0110-0010---------00000000002000001100001100101100001100011000010?01
	?Leptalestes_cooki ???????????????01120-0-1------10021-1100120100110111110112010220100121011?0?0011?1?
	Leptalestes_krejcii ???????10100???01120-0-1------10021-1100220100000111100112010120100111011?0?0011?0?
	Leptalestes_prokrejcii ???????????????01120-0-1------10021-1100110100000111100112010120100?11011?1?0011?0?
	Leptalestes_toevsi ????????????????11231001------00011-110???0?1001111110011201?1201001????1???0011?01
	Maastrichtidelphys_meurismeti ????????????????11211000200010?00?0011??220011101111000110???????????????????????0?
	Mimoperadectes_houdei ??1?1???????00??112[1 3]111000000000000111002222100011110001100??????????????????????11
	Mimoperadectes_labrus ???0???????????0112111100000000000011111122210001111000110001000100110111001[0 1]011011
	Nanocuris_improvida ????????????????10230100------000?10111?0002000-1010000110101000100000000001000--20
	Nortedelphys_jasoni ???????????????01121011010010000100001001200111101110001110112201001210111000010?11
	Nortedelphys_magnus ???????????????01121011010010000100001002200111101110001110112201001210111010010011
	Nortedelphys_minimus ????????????????11210110100100001000?10?1200111101110001110??????????????????????0?
	Oklatheridium_szalayi ????????????????110-0100---------000000101020010101000011010?00010????????????0-?0?
	Pariadens_kirklandi ????????????????112101101001000010111???11221010111000011??100011001210110000011012
	Pariadens_mckennai ???????????????????????????????????????????????????????????100111001???11?0?0010012
	Pediomys_elegans ???0???????????0112210-121101000121111002211101111111101120202201111210111100112111
	Peradectes_californicus ???????1001-???011231110------0000101111220010001111000110??1?2010011011110?0011?01
	Peradectes_chesteri ????????????????110-1110---------0001100110010001111000110?1122010011011110?0011101
	Peradectes_elegans ???01??????????0112111100000000000001110220010001111000110011220100110111100[0 1]011101
	Peradectes_gulottai ????????????00?011231110------00000111002200100011110001100??????????????????????01
	Peradectes_coproxeches ????????????????1121111010[0 1]00000000111002200101011110001100112201001200111000011101
	Peradectes_minor ????????????????1121111010000000000111002200101011110001100112201001100111010011001
	Peradectes_protinnominatus ???????????????011211110000000000001111011001000111100011001122010011011110?1011?01
	Protalphadon_foxi ????????????????112[1 3]01100000[0 1]01010001100[0 1]100111001110001100??????????????????????1?
	Protalphadon_lulli ???0?1??????????112[1 3]01100000001010001100010010100111000110?10110100121011?0?1010?0?
	?Protolambda_clemensi ???????????????11120-0--------01021-1?1010111011?111100112011220110121011?000011101
	Protolambda_florencae ???????????????11120-0--------00021-1?1111111011?111100112020110100121011?000011111
	Protolambda_hatcheri ???????[1 2]0100???11120-0--------00021-1?1112111011?1111001120201101001210111000012111
	Pucadelphys_andinus 111011??????00?01121101010001000100000002100111001110001100102201001101111010011101
	Roberthoffstetteria_nationalgeographica ????1???????00??11211110100100001001111122221210111110111201022001012111000?0011112
	Sinbadelphys_schmidti ????????????????110-0110---------000000011020010011100011101021010011?0111000010001
	Sulestes_karakshi 011011?20101?0??11??1110---------00[0 1]0001000200001000000110101000100100100000000--01
	Swaindelphys_cifellii ????????????????1121111010100000000111102200111011110001100102201001110111000011111
	Swaindelphys_encinensis ????????????????1121111010000000000111102200111011110001100102201001110111010011111
	Swaindelphys_johansoni ???????21000????1121111010000000000111102200111011110001100102201001110111010011111
	Szalinia_gracilis 1110????????00?0112[1 3]101000000000100001002200110011110001100002201001001110010011101
	Thylacodon_pusillus ???????????????01121111010000000000111102200101011110001100102201001210111000011111
	Thylacodon_montanensis ???????211?????01121111010000000000111002200101011110001100102201001210111010011111
	Turgidodon_lillegraveni ???????????????0112101201001010000100??11122101101110001110??????????????????????1?
	Turgidodon_madseni ??????????????01112101201001110000000?11112210110111000111010220100121011?0?0010?1?
	Turgidodon_petiminis ???????????????1112101201001110000000?00112210110111000111010220100121011?0?0010?11
	Turgidodon_praesagus ???????????????1112101201001[0 1]10000000100112210110111010111010220100121011?0?0010?11
	Turgidodon_rhaister ???????000000???112101200001000000000000112210110111010111010220100121011?0?0010?11
	Turgidodon_russelli ???????000000??01121012010011100000000002122101101110[0 1 2]01110102201001210111000010011
	Varalphadon_crebreforme ????????????????1?23?110------000010????120210?????????????1012010012001110?0010?1?
	Varalphadon_creber ????????????????112[1 3]01100-000000101011101202101101110001100????????1?????????????0?
	Varalphadon_wahweapensis ???????????????0112[1 3]01100-00000010101110120210110111000110010220000121011?0?0010?0?
ccode /1-[0 /1-[1 /1-[2 /1-[3 /1-[4 /1-[5
/1-[6 /1+[7 /1-[8 /1-[9 /1-[10 /1-[11
/1+[12 /1-[13 /1-[14 /1+[15 /1-[16 /1-[17
/1+[18 /1-[19 /1-[20 /1-[21 /1+[22 /1-[23
/1+[24 /1+[25 /1-[26 /1-[27 /1-[28 /1-[29
/1-[30 /1-[31 /1-[32 /1+[33 /1-[34 /1-[35
/1-[36 /1-[37 /1-[38 /1-[39 /1+[40 /1+[41
/1-[42 /1-[43 /1-[44 /1-[45 /1-[46 /1-[47
/1-[48 /1-[49 /1-[50 /1-[51 /1-[52 /1-[53
/1-[54 /1-[55 /1-[56 /1+[57 /1-[58 /1+[59
/1-[60 /1+[61 /1+[62 /1-[63 /1-[64 /1-[65
/1-[66 /1-[67 /1+[68 /1-[69 /1-[70 /1+[71
/1-[72 /1-[73 /1-[74 /1-[75 /1-[76 /1-[77
/1-[78 /1+[79 /1-[80 /1+[81	/1+[82
;
proc;
