# Supplementary material for: The origin and early evolution of metatherian mammals: the Cretaceous record
Source: Zookeys. 2014 Dec 17;(465):1–76. doi: 10.3897/zookeys.465.8178 (PMC4284630; doi:10.3897/zookeys.465.8178)
Supplement: Supplementary material 4 — Temporal ranges of Cretaceous metatherian taxa used to calculate taxonomic richness of Metatheria. [file zookeys-465-001-s004.xlsx]

## Sheet: Metatheria_Table 1
Taxon	Cohort	Order	Family	FAD-Epoch	FAD-Age	FAD-LMA	FAD-Ma	LAD-Epoch	LAD-Age	LAD-LMA	LAD-Ma	Origin		131-126	126-121	121-116	116-111	111-106	106-101	101-96	96-91	91-86	86-81	81-76	76-71	71-66	66-61	61-56
Sinodelphys szalayi	Basal Metatheria		Basal Metatheria	K Early	Barremian E.	-	131	K Early	Barremian L.	-	126	As		1
Atokatheridium boreni	Deltatheroida		Deltatheridiidae	K Mid	Aptian E.	-	126	K Mid	Albian L.	-	100	NA			1	1	1	1	1	1
Oklatheridium szalayi	Deltatheroida		Deltatheridiidae	K Mid	Aptian E.	-	126	K Mid	Albian L.	-	100	NA			1	1	1	1	1	1
Pariadens mckennai	Marsupialiformes		incertae sedis	K Mid	Cenomanian E.	-	100	K Mid	Cenomanian E.	-	96	NA								1
Adelodelphys muizoni	Marsupialiformes		incertae sedis	K Mid	Cenomanian E.	-	100	K Mid	Cenomanian E.	-	96	NA								1
Kokopellia juddi	Marsupialiformes		incertae sedis	K Mid	Cenomanian E.	-	100	K Mid	Cenomanian E.	-	96	NA								1
Sinbadelphys schmidti	Marsupialiformes		incertae sedis	K Mid	Cenomanian E.	-	100	K Mid	Cenomanian E.	-	96	NA								1
Arcantiodelphys marchandi	Marsupialiformes		incertae sedis	K Mid	Cenomanian E.	-	100	K Mid	Cenomanian L.	-	94	Eu								1	1
Pariadens kirklandi	Marsupialiformes		incertae sedis	K Mid	Cenomanian L.	-	96	K Mid	Cenomanian L.	-	94	NA									1
Eoalphadon clemensi	Marsupialiformes		"Alphadontidae"	K Mid	Cenomanian L.	-	96	K Mid	Cenomanian L.	-	94	NA									1
Eoalphadon lillegraveni	Marsupialiformes		"Alphadontidae"	K Mid	Cenomanian L.	-	96	K Mid	Cenomanian L.	-	94	NA									1
Dakotadens morrowi	Marsupialiformes		incertae sedis	K Mid	Cenomanian L.	-	96	K Mid	Cenomanian L.	-	94	NA									1
Eoalphadon woodburnei	Marsupialiformes		"Alphadontidae"	K Mid	Cenomanian L.	-	96	K Mid	Cenomanian L.	-	94	NA									1
Sulestes karakshi	Deltatheroida		Deltatheridiidae	K Mid	Turonian E.	-	94	K Mid	Turonian L.	-	89	As									1	1
Anchistodelphys delicatus	Marsupialiformes		incertae sedis	K Mid	Turonian E.	-	94	K Mid	Turonian L.	-	89	NA									1	1
Iqualadelphis lactea	Marsupialiformes		Pediomyidae	K Mid	Santonian E	Aquilan	86	K Late	Santonian L.	Aquilan	84	NA											1
Deltatheridium pretrituberculare	Deltatheroida		Deltatheridiidae	K Late	Campanian E.	-	84	K Late	Campanian E.	-	81	As											1
Deltatheroides cretacicus	Deltatheroida		Deltatheridiidae	K Late	Campanian E.	-	84	K Late	Campanian E.	-	81	As											1
Varalphadon creber	Marsupialiformes		"Alphadontidae"	K Mid	Santonian L.	Aquilan	85	K Late	Campanian E.	Aquilan	79	NA											1	1
Albertatherium primum	Marsupialiformes		"Alphadontidae"	K Mid	Santonian L.	Aquilan	85	K Late	Campanian E.	Aquilan	79	NA											1	1
Albertatherium secundum	Marsupialiformes		"Alphadontidae"	K Mid	Santonian L.	Aquilan	85	K Late	Campanian E.	Aquilan	79	NA											1	1
Apistodon exguus	Marsupialiformes		incertae sedis	K Mid	Santonian L.	Aquilan	85	K Late	Campanian E.	Aquilan	79	NA											1	1
Varalphadon crebreforme	Marsupialiformes		"Alphadontidae"	K Late	Campanian E.	-	84	K Late	Campanian M.	-	76	NA											1	1
?Aquiladelphis laurae	Marsupialiformes		Pediomyidae	K Mid	Campanian E.	-	84	K Late	Campanian M.	-	76	NA											1	1
Anchistodelphys archibaldi	Marsupialiformes		incertae sedis	K Mid	Campanian E.	-	84	K Late	Campanian M.	-	76	NA											1	1
Iugomortiferum thoringtoni	Marsupialiformes		incertae sedis	K Mid	Campanian E.	-	84	K Late	Campanian M.	-	76	NA											1	1
Varalphadon wahweapensis	Marsupialiformes		"Alphadontidae"	K Late	Campanian E.	-	84	K Late	Campanian L.	Judithian	74	NA											1	1	1
Aquiladelphis minor	Marsupialiformes		Pediomyidae	K Mid	Santonian L.	Aquilan	86	K Late	Campanian L.	Judithian	74	NA											1	1	1
Aquiladelphis incus	Marsupialiformes		Pediomyidae	K Mid	Campanian E.		84	K Late	Maastrichtian E.	Edmontonian	69	NA											1	1	1	1
Alphadon attaragos	Marsupialiformes		"Alphadontidae"	K Late	Campanian M.	Judithian	79	K Late	Campanian L.	Judithian	74	NA												1	1
Alphadon halleyi	Marsupialiformes		"Alphadontidae"	K Late	Campanian M.	Judithian	79	K Late	Campanian L.	Judithian	74	NA												1	1
Alphadon perexiguus	Marsupialiformes		"Alphadontidae"	K Late	Campanian M.	Judithian	79	K Late	Campanian L.	Judithian	74	NA												1	1
Alphadon sahnii	Marsupialiformes		"Alphadontidae"	K Late	Campanian M.	Judithian	79	K Late	Campanian L.	Judithian	74	NA												1	1
Turgidodon lillegraveni	Marsupialiformes		"Alphadontidae"	K Late	Campanian M.	Judithian	79	K Late	Campanian L.	Judithian	74	NA												1	1
Turgidodon madseni	Marsupialiformes		"Alphadontidae"	K Late	Campanian M.	Judithian	79	K Late	Campanian L.	Judithian	74	NA												1	1
Turgidodon praesagus	Marsupialiformes		"Alphadontidae"	K Late	Campanian M.	Judithian	79	K Late	Campanian L.	Judithian	74	NA												1	1
Ectocentrocristus foxi	Marsupialiformes		Herpetotheriidae	K Late	Campanian M.	Judithian	79	K Late	Campanian L.	Judithian	74	NA												1	1
Leptalestes prokrejcii	Marsupialiformes		Pediomyidae	K Late	Campanian M.	Judithian	79	K Late	Campanian L.	Judithian	74	NA												1	1
Protolambda clemensi	Marsupialiformes		Pediomyidae	K Late	Campanian M.	Judithian	79	K Late	Campanian L.	Judithian	74	NA												1	1
Eodelphis cutleri	Marsupialiformes		Stagodontidae	K Late	Campanian M.	Judithian	79	K Late	Campanian L.	Judithian	74	NA												1	1
Eodelphis browni	Marsupialiformes		Stagodontidae	K Late	Campanian M.	Judithian	79	K Late	Campanian L.	Judithian	74	NA												1	1
Aenigmadelphys archeri	Marsupialiformes		"Alphadontidae"	K Late	Campanian M.	Judithian	79	K Late	Campanian L.	Judithian	74	NA												1	1
Bistius bondi	Marsupialiformes		incertae sedis	K Late	Campanian M.	Judithian	79	K Late	Campanian L.	Judithian	74	NA												1	1
Turgidodon russelli	Marsupialiformes		"Alphadontidae"	K Late	Campanian M.	Judithian	79	K Late	Maastrichtian E.	Edmontonian	69	NA												1	1	1
Protalphadon lulli	Marsupialiformes		"Alphadontidae"	K Late	Campanian M.	Judithian	79	K Late	Maastrichtian L.	Lancian	66	NA												1	1	1
Pediomys elegans	Marsupialiformes		Pediomyidae	K Late	Campanian M.	Judithian	79	K Late	Maastrichtian L.	Lancian	66	NA												1	1	1
Asiatherium reshetovi	Marsupialiformes		Asiatheriidae	K Late	Campanian M.	-	79	K Late	Campanian L.	-	72	As												1	1
Leptalestes toevsi	Marsupialiformes		Pediomyidae	K Late	Campanian L.	Edmontonian	74	K Late	Maastrichtian E.	Edmontonian	69	NA													1	1
Didelphodon coyi	Marsupialiformes		Stagodontidae	K Late	Campanian L.	Edmontonian	74	K Late	Maastrichtian E.	Edmontonian	69	NA													1	1
Alphadon marshi	Marsupialiformes		"Alphadontidae"	K Late	Campanian L.	Edmontonian	74	K Late	Maastrichtian L.	Lancian	66	NA													1	1
Alphadon wilsoni?	Marsupialiformes		"Alphadontidae"	K Late	Campanian L.	Edmontonian	74	K Late	Maastrichtian L.	Lancian	66	NA													1	1
Turgidodon rhaister	Marsupialiformes		"Alphadontidae"	K Late	Campanian L.	Edmontonian	74	K Late	Maastrichtian L.	Lancian	66	NA													1	1
Leptalestes cooki	Marsupialiformes		Pediomyidae	K Late	Campanian L.	Edmontonian	74	K Late	Maastrichtian L.	Lancian	66	NA													1	1
Alphadon eatoni	Marsupialiformes		"Alphadontidae"	K Late	Maastrichtian L.	Lancian	69	K Late	Maastrichtian L.	Lancian	66	NA														1
Protalphadon foxi	Marsupialiformes		"Alphadontidae"	K Late	Maastrichtian L.	Lancian	69	K Late	Maastrichtian L.	Lancian	66	NA														1
Turgidodon petiminis	Marsupialiformes		"Alphadontidae"	K Late	Maastrichtian L.	Lancian	69	K Late	Maastrichtian L.	Lancian	66	NA														1
Nanocuris improvida	Marsupialiformes		Deltatheridiidae	K Late	Maastrichtian L.	Lancian	69	K Late	Maastrichtian L.	Lancian	66	NA														1
Glasbius intricatus	Marsupialiformes		Glasbiidae	K Late	Maastrichtian L.	Lancian	69	K Late	Maastrichtian L.	Lancian	66	NA														1
Glasbius twitchelli	Marsupialiformes		Glasbiidae	K Late	Maastrichtian L.	Lancian	69	K Late	Maastrichtian L.	Lancian	66	NA														1
Leptalestes krejcii	Marsupialiformes		Pediomyidae	K Late	Maastrichtian L.	Lancian	69	K Late	Maastrichtian L.	Lancian	66	NA														1
Protolambda florencae	Marsupialiformes		Pediomyidae	K Late	Maastrichtian L.	Lancian	69	K Late	Maastrichtian L.	Lancian	66	NA														1
Protolambda hatcheri	Marsupialiformes		Pediomyidae	K Late	Maastrichtian L.	Lancian	69	K Late	Maastrichtian L.	Lancian	66	NA														1
Didelphodon vorax	Marsupialiformes		Stagodontidae	K Late	Maastrichtian L.	Lancian	69	K Late	Maastrichtian L.	Lancian	66	NA														1
Hatcheritherium alpha	Marsupialiformes		incertae sedis	K Late	Maastrichtian L.	Lancian	69	K Late	Maastrichtian L.	Lancian	66	NA														1
Maastrichtidelphys meurismeti	Marsupialiformes		incertae sedis	K Late	Maastrichtian L.	-	69	K Late	Maastrichtian L.	-	66	Eu														1
Nortedelphys jasoni	Marsupialiformes		"Alphadontidae"	K Late	Maastrichtian L.	Lancian	69	K Late	Maastrichtian L.	Lancian	66	NA														1
Nortedelphys magnus	Marsupialiformes		"Alphadontidae"	K Late	Maastrichtian L.	Lancian	69	K Late	Maastrichtian L.	Lancian	66	NA														1
Nortedelphys minimus	Marsupialiformes		"Alphadontidae"	K Late	Maastrichtian L.	Lancian	69	K Late	Maastrichtian L.	Lancian	66	NA														1
Peradectes minor	Marsupialia		Peradectidae	Pg Early	Danian E.	Pu2	65	Pg Early	Danian E.	Pu3	65	NA															1
Peradectes coprexeches	Marsupialia		Peradectidae	Pg Early	Danian L.	To2	64	Pg Early	Danian L.	To3	62	NA															1
Peradectes sp.	Marsupialia		Peradectidae	Pg Early	Danian E.	To1	65	Pg Early	Danian L.	To2	62	NA															1
Thylacodon montanensis	Marsupialiformes		incertae sedis	Pg Early	Danian E.	Pu1	66	Pg Early	Danian E.	Pu1	66	NA															1
Thylacodon pusillus	Marsupialiformes		incertae sedis	Pg Early	Danian E.	Pu2	65	Pg Early	Danian E.	Pu3	65	NA															1
Swaindelphys cifellii	Marsupialiformes		incertae sedis	Pg Early	Danian L.	To2	64	Pg Early	Danian L.	To2	62	NA															1
Swaindelphys johansoni	Marsupialiformes		incertae sedis	Pg Early	Danian L.	To2	64	Pg Early	Danian L.	To2	62	NA															1
Swaindelphys encinensis	Marsupialiformes		incertae sedis	Pg Early	Danian L.	To3	62	Pg Early	Danian L.	To2	62	NA															1
Bonapatheriidae sp. indet.	Marsupialia	Polydolopomorphia	Bonapartheriidae	Pg Early	Danian L.	Peligran	62	Pg Early	Selandian	Peligran	59	SA															1	1
Szalinia gracilis	Marsupialia	Didelphimorphia	incertae sedis	Pg Early	Danian E.	Tiupampan	63	Pg Early	Danian L.	Tiupampan	62	SA															1
Incadelphys antiquus	Marsupialia	Didelphimorphia	incertae sedis	Pg Early	Danian E.	Tiupampan	63	Pg Early	Danian L.	Tiupampan	62	SA															1
Tiulordia floresi	Marsupialia	Didelphimorphia	incertae sedis	Pg Early	Danian E.	Tiupampan	63	Pg Early	Danian L.	Tiupampan	62	SA															1
Mizquedelphys pilpinensis	Marsupialia		Pucadelphyidae	Pg Early	Danian E.	Tiupampan	63	Pg Early	Danian L.	Tiupampan	62	SA															1
Jaskhadelphys minutus	Marsupialia	Didelphimorphia	Jaskhadelphyidae	Pg Early	Danian E.	Tiupampan	63	Pg Early	Danian L.	Tiupampan	62	SA															1
Allqokirus australis	Marsupialia	Sparassodonta	Hathliacynidae	Pg Early	Danian E.	Tiupampan	63	Pg Early	Danian L.	Tiupampan	62	SA															1
Mayulestes ferox	Marsupialiformes		Mayulestidae	Pg Early	Danian E.	Tiupampan	63	Pg Early	Danian L.	Tiupampan	62	SA															1
Khasia cordillerensis	Marsupialia	Microbiotheria	Microbiotheriidae	Pg Early	Danian E.	Tiupampan	63	Pg Early	Danian L.	Tiupampan	62	SA															1
Peradectes austrinum	Marsupialia	Didelphimorphia	Peradectidae	Pg Early	Danian E.	Tiupampan	63	Pg Early	Danian L.	Tiupampan	62	SA															1
Roberthoffstetteria nationalgeographica	Marsupialia	Polydolopimorphia	Polydolopidae?	Pg Early	Danian E.	Tiupampan	63	Pg Early	Danian L.	Tiupampan	62	SA															1
Cocatherium lefipanum	Marsupialia	Polydolopimorphia	Polydolopidae?	Pg Early	Danian E.	-	63	Pg Early	Danian L.	-	62	SA															1
Pucadelphys andinus	Marsupialiformes		Pucadelphyidae	Pg Early	Danian E.	Tiupampan	63	Pg Early	Danian L.	Tiupampan	62	SA															1
Andinodelphys cochabambensis	Marsupialiformes		Pucadelphyidae	Pg Early	Danian E.	Tiupampan	63	Pg Early	Danian L.	Tiupampan	62	SA															1
Golerdelphys stocki	Marsupialiformes		Herpetotheriidae	Pg Early	Selandian	Tiffanian	61	Pg Early	Selandian	Tiffanian	59	NA																1
Peradectes elegans	Marsupialia		Peradectidae	Pg Early	Selandian	Tiffanian	61	Pg Early	Ypresian E.	Wasatchian	56	NA																1
Peradectes protinnominatus	Marsupialia		Peradectidae	Pg Early	Selandian	Tiffanian	61	Pg Early	Ypresian E.	Wasatchian	56	NA																1
Derorhynchus singularis	Marsupialia	Didelphimorphia	Derorhynchidae	Pg Early	Danian L.	Peligran	62	Pg Early	Ypresian E.	Itaboraian	56	SA															1	1
														1	2	2	2	2	2	7	8	2	14	29	27	25	23	5
