# Supplementary material for: The origin and early evolution of metatherian mammals: the Cretaceous record
Source: Zookeys. 2014 Dec 17;(465):1–76. doi: 10.3897/zookeys.465.8178 (PMC4284630; doi:10.3897/zookeys.465.8178)
Supplement: Supplementary material 5 — Data used to calculate taxonomic richness for Metatherian shown in Figure 15. [file zookeys-465-001-s005.xlsx]

## Sheet: Sheet1
Note 1: if a taxon range began on an upper bound for a temporal bin, then it was counted in the next bin. The same logic applies to ending on a lower bound for a bin
Note 2:
Note 3: As we know, there's a bit of an Early K sampling gap
Note 4:
Note 5: I set up the bins so that they are 5 myr intervals from the KT boundary (66 Ma). This made more sense than having a bin that crossed the KT									Species				Species
	Bin Lower Bound	Bin Upper Bound	Bin Midpt	Metatheria	Metatheria-NA	Metatheria-SA	Metatheria-Eu As	Stem Meta	Deltatheroida	Marsupialiformes incertae sedis	Alphadontidae	Pediomyidae	Stagodontidae	Herpetotheriidae	Asiatheriidae	Glasbiidae	Peradectidae	Pucadelphydae	Mayulestidae	Hathliacynidae	Jaskhadelphyidae	Bonapartatheriidae	Microbiotheriidae	Polydolopidae	Derorhyncidae	Didelphimorphia incertae sedis
	131	126	128.5	1	0	0	1	1	0	0	0	0	0	0	0	0	0	0	0	0	0	0	0	0	0	0
	126	121	123.5	2	2	0	0	0	2	0	0	0	0	0	0	0	0	0	0	0	0	0	0	0	0	0
	121	116	118.5	2	2	0	0	0	2	0	0	0	0	0	0	0	0	0	0	0	0	0	0	0	0	0
	116	111	113.5	2	2	0	0	0	2	0	0	0	0	0	0	0	0	0	0	0	0	0	0	0	0	0
	111	106	108.5	2	2	0	0	0	2	0	0	0	0	0	0	0	0	0	0	0	0	0	0	0	0	0
	106	101	103.5	2	2	0	0	0	2	0	0	0	0	0	0	0	0	0	0	0	0	0	0	0	0	0
	101	96	98.5	7	6	0	1	0	2	5	0	0	0	0	0	0	0	0	0	0	0	0	0	0	0	0
	96	91	93.5	8	6	0	2	0	1	4	3	0	0	0	0	0	0	0	0	0	0	0	0	0	0	0
	91	86	88.5	2	1	0	1	0	1	1	0	0	0	0	0	0	0	0	0	0	0	0	0	0	0	0
	86	81	83.5	14	12	0	2	0	2	3	5	4	0	0	0	0	0	0	0	0	0	0	0	0	0	0
	81	76	78.5	29	28	0	1	0	0	4	15	6	2	1	1	0	0	0	0	0	0	0	0	0	0	0
	76	71	73.5	27	26	0	1	0	0	1	14	7	3	1	1	0	0	0	0	0	0	0	0	0	0	0
	71	66	68.5	25	24	0	1	0	1	2	11	7	2	0	0	2	0	0	0	0	0	0	0	0	0	0
	66	61	63.5	23	8	15	0	0	0	5	0	0	0	0	0	0	4	3	1	1	1	1	1	2	1	3
	61	56		5
